# Supplementary material for: A serum metabolite-based machine learning model predicts response to neoadjuvant immunotherapy in mismatch repair-deficient colorectal cancer
Source: Front Oncol. 2026 Feb 19;16:1730155. doi: 10.3389/fonc.2026.1730155 (PMC12960109; doi:10.3389/fonc.2026.1730155)
Supplement: Supplementary file 1 [file Table1.xlsx]

## Sheet: Sheet1
5-MPM (Excl. PGE2)
	Models	Accuracy	ROC-AUC	MCC	PPV	NPV	Sensitivity	Specificity	F_meas
Cross-Validated (5 x 5 fold)	Random Forest	0.80 (0.77-0.82)	0.78 (0.73-0.83)	0.45 (0.39-0.51)	0.55 (0.50-0.61)	0.90 (0.88-0.91)	0.63 (0.56-0.70)	0.84 (0.81-0.88)	0.57 (0.52-0.61)
	Logistic Regression	0.73 (0.70-0.75)	0.71 (0.64-0.77)	0.30 (0.22-0.38)	0.38 (0.33-0.44)	0.88 (0.85-0.91)	0.58 (0.47-0.69)	0.76 (0.73-0.80)	0.45 (0.38-0.52)
	XGBoost	0.80 (0.77-0.84)	0.79 (0.74-0.84)	0.45 (0.35-0.55)	0.54 (0.46-0.63)	0.89 (0.87-0.92)	0.61 (0.53-0.70)	0.85 (0.82-0.89)	0.57 (0.49-0.64)
	Support Vector Machine	0.79 (0.76-0.82)	0.75 (0.70-0.81)	0.37 (0.27-0.47)	0.51 (0.42-0.60)	0.87 (0.85-0.89)	0.50 (0.40-0.61)	0.87 (0.84-0.89)	0.48 (0.40-0.57)
	Linear Discriminant Analysis	0.74 (0.72-0.77)	0.70 (0.64-0.77)	0.31 (0.23-0.40)	0.41 (0.35-0.47)	0.88 (0.85-0.90)	0.56 (0.45-0.67)	0.79 (0.76-0.83)	0.45 (0.38-0.53)
	K-Nearest Neighbors	0.76 (0.72-0.79)	0.76 (0.71-0.81)	0.40 (0.32-0.48)	0.46 (0.41-0.52)	0.90 (0.87-0.92)	0.66 (0.58-0.74)	0.78 (0.75-0.82)	0.54 (0.48-0.60)
Test cohort	Random Forest	0.79 (0.79-0.80)	0.78 (0.77-0.79)	0.47 (0.46-0.48)	0.61 (0.60-0.62)	0.86 (0.86-0.87)	0.62 (0.61-0.63)	0.86 (0.85-0.86)	0.60 (0.59-0.61)
	Logistic Regression	0.77 (0.76-0.77)	0.79 (0.79-0.80)	0.42 (0.41-0.44)	0.56 (0.55-0.57)	0.86 (0.85-0.86)	0.62 (0.61-0.63)	0.82 (0.81-0.82)	0.57 (0.56-0.58)
	XGBoost	0.77 (0.76-0.77)	0.82 (0.81-0.83)	0.42 (0.41-0.43)	0.55 (0.54-0.57)	0.86 (0.85-0.86)	0.62 (0.61-0.63)	0.82 (0.81-0.82)	0.57 (0.56-0.58)
	Support Vector Machine	0.73 (0.73-0.74)	0.68 (0.67-0.69)	0.25 (0.24-0.26)	0.49 (0.48-0.51)	0.79 (0.78-0.80)	0.37 (0.36-0.38)	0.86 (0.86-0.87)	0.40 (0.39-0.41)
	Linear Discriminant Analysis	0.80 (0.80-0.81)	0.79 (0.78-0.79)	0.49 (0.47-0.50)	0.62 (0.61-0.63)	0.86 (0.86-0.87)	0.63 (0.62-0.64)	0.86 (0.86-0.87)	0.61 (0.60-0.62)
	K-Nearest Neighbors	0.80 (0.79-0.80)	0.84 (0.83-0.84)	0.48 (0.47-0.49)	0.62 (0.61-0.63)	0.86 (0.86-0.87)	0.62 (0.61-0.63)	0.86 (0.86-0.87)	0.61 (0.60-0.62)
5-MPM (Excl. Arginine)
	Models	Accuracy	ROC-AUC	MCC	PPV	NPV	Sensitivity	Specificity	F_meas
Cross-Validated (5 x 5 fold)	Random Forest	0.80 (0.77-0.82)	0.78 (0.73-0.83)	0.45 (0.39-0.51)	0.55 (0.50-0.61)	0.90 (0.88-0.91)	0.63 (0.56-0.70)	0.84 (0.81-0.88)	0.57 (0.52-0.61)
	Logistic Regression	0.71 (0.67-0.75)	0.81 (0.76-0.85)	0.33 (0.26-0.41)	0.41 (0.36-0.46)	0.89 (0.86-0.92)	0.64 (0.55-0.74)	0.73 (0.68-0.78)	0.48 (0.43-0.53)
	XGBoost	0.78 (0.75-0.81)	0.78 (0.73-0.83)	0.42 (0.35-0.49)	0.51 (0.46-0.57)	0.89 (0.87-0.91)	0.61 (0.52-0.69)	0.83 (0.80-0.87)	0.54 (0.49-0.60)
	Support Vector Machine	0.71 (0.66-0.76)	0.82 (0.77-0.86)	0.38 (0.30-0.47)	0.43 (0.37-0.49)	0.91 (0.88-0.94)	0.73 (0.64-0.83)	0.70 (0.64-0.76)	0.52 (0.47-0.58)
	Linear Discriminant Analysis	0.70 (0.67-0.74)	0.81 (0.77-0.85)	0.34 (0.27-0.40)	0.40 (0.36-0.44)	0.89 (0.87-0.92)	0.67 (0.59-0.76)	0.71 (0.66-0.76)	0.49 (0.44-0.54)
	K-Nearest Neighbors	0.76 (0.73-0.79)	0.76 (0.71-0.81)	0.39 (0.34-0.44)	0.50 (0.43-0.56)	0.89 (0.87-0.91)	0.61 (0.53-0.70)	0.80 (0.76-0.84)	0.52 (0.48-0.56)
Test cohort	Random Forest	0.83 (0.83-0.84)	0.85 (0.84-0.85)	0.63 (0.62-0.64)	0.64 (0.63-0.64)	0.95 (0.94-0.95)	0.87 (0.86-0.88)	0.82 (0.81-0.82)	0.72 (0.72-0.73)
	Logistic Regression	0.80 (0.80-0.80)	0.77 (0.76-0.78)	0.53 (0.52-0.54)	0.60 (0.59-0.61)	0.90 (0.90-0.90)	0.75 (0.74-0.76)	0.82 (0.81-0.82)	0.66 (0.65-0.66)
	XGBoost	0.80 (0.80-0.81)	0.82 (0.81-0.82)	0.59 (0.58-0.60)	0.59 (0.58-0.60)	0.94 (0.94-0.95)	0.87 (0.87-0.88)	0.78 (0.77-0.78)	0.69 (0.69-0.70)
	Support Vector Machine	0.77 (0.76-0.77)	0.81 (0.80-0.81)	0.43 (0.42-0.44)	0.56 (0.55-0.57)	0.86 (0.85-0.86)	0.63 (0.61-0.64)	0.82 (0.82-0.83)	0.57 (0.56-0.58)
	Linear Discriminant Analysis	0.83 (0.83-0.84)	0.82 (0.81-0.83)	0.63 (0.62-0.64)	0.63 (0.63-0.64)	0.95 (0.94-0.95)	0.87 (0.86-0.88)	0.82 (0.81-0.82)	0.72 (0.72-0.73)
	K-Nearest Neighbors	0.70 (0.70-0.71)	0.79 (0.78-0.80)	0.32 (0.31-0.33)	0.46 (0.45-0.47)	0.84 (0.84-0.85)	0.62 (0.61-0.63)	0.73 (0.72-0.74)	0.51 (0.51-0.52)
5-MPM (Excl. Histidine)
	Models	Accuracy	ROC-AUC	MCC	PPV	NPV	Sensitivity	Specificity	F_meas
Cross-Validated (5 x 5 fold)	Random Forest	0.78 (0.75-0.80)	0.80 (0.77-0.82)	0.41 (0.34-0.47)	0.51 (0.45-0.56)	0.89 (0.87-0.90)	0.60 (0.53-0.67)	0.83 (0.79-0.86)	0.54 (0.49-0.59)
	Logistic Regression	0.73 (0.70-0.76)	0.82 (0.77-0.86)	0.36 (0.29-0.43)	0.42 (0.38-0.47)	0.90 (0.87-0.92)	0.67 (0.58-0.75)	0.74 (0.70-0.78)	0.50 (0.46-0.55)
	XGBoost	0.78 (0.75-0.81)	0.82 (0.79-0.85)	0.44 (0.37-0.51)	0.52 (0.46-0.59)	0.90 (0.88-0.92)	0.65 (0.58-0.73)	0.81 (0.77-0.85)	0.56 (0.51-0.61)
	Support Vector Machine	0.70 (0.67-0.73)	0.84 (0.80-0.88)	0.36 (0.30-0.43)	0.40 (0.37-0.44)	0.91 (0.88-0.94)	0.73 (0.65-0.82)	0.69 (0.65-0.73)	0.51 (0.47-0.55)
	Linear Discriminant Analysis	0.71 (0.68-0.74)	0.82 (0.78-0.86)	0.35 (0.29-0.42)	0.41 (0.37-0.45)	0.90 (0.87-0.93)	0.69 (0.60-0.77)	0.72 (0.68-0.76)	0.50 (0.46-0.55)
	K-Nearest Neighbors	0.76 (0.74-0.79)	0.77 (0.73-0.81)	0.40 (0.34-0.47)	0.48 (0.43-0.53)	0.89 (0.88-0.91)	0.64 (0.57-0.71)	0.80 (0.76-0.83)	0.54 (0.49-0.59)
Test cohort	Random Forest	0.80 (0.80-0.81)	0.84 (0.84-0.85)	0.59 (0.58-0.59)	0.59 (0.58-0.60)	0.94 (0.94-0.95)	0.87 (0.87-0.88)	0.78 (0.77-0.78)	0.69 (0.69-0.70)
	Logistic Regression	0.77 (0.76-0.77)	0.81 (0.80-0.81)	0.54 (0.53-0.54)	0.54 (0.53-0.55)	0.94 (0.94-0.94)	0.87 (0.87-0.88)	0.73 (0.72-0.73)	0.66 (0.65-0.66)
	XGBoost	0.83 (0.83-0.84)	0.83 (0.82-0.84)	0.64 (0.63-0.64)	0.64 (0.63-0.65)	0.95 (0.94-0.95)	0.87 (0.87-0.88)	0.82 (0.81-0.82)	0.73 (0.72-0.74)
	Support Vector Machine	0.77 (0.76-0.77)	0.81 (0.81-0.82)	0.48 (0.47-0.49)	0.55 (0.54-0.56)	0.89 (0.89-0.90)	0.75 (0.74-0.76)	0.77 (0.77-0.78)	0.62 (0.61-0.63)
	Linear Discriminant Analysis	0.76 (0.76-0.77)	0.81 (0.80-0.82)	0.53 (0.52-0.54)	0.53 (0.52-0.54)	0.94 (0.94-0.95)	0.88 (0.87-0.89)	0.72 (0.72-0.73)	0.65 (0.64-0.66)
	K-Nearest Neighbors	0.80 (0.79-0.80)	0.78 (0.78-0.79)	0.53 (0.52-0.54)	0.60 (0.59-0.61)	0.90 (0.89-0.90)	0.75 (0.74-0.76)	0.82 (0.81-0.82)	0.65 (0.65-0.66)
5-MPM (Excl. Tryptophan)
	Models	Accuracy	ROC-AUC	MCC	PPV	NPV	Sensitivity	Specificity	F_meas
Cross-Validated (5 x 5 fold)	Random Forest	0.79 (0.76-0.82)	0.82 (0.77-0.86)	0.42 (0.33-0.50)	0.50 (0.45-0.55)	0.89 (0.87-0.92)	0.61 (0.51-0.72)	0.84 (0.81-0.86)	0.54 (0.47-0.61)
	Logistic Regression	0.74 (0.71-0.78)	0.83 (0.78-0.88)	0.42 (0.34-0.49)	0.45 (0.40-0.50)	0.92 (0.89-0.94)	0.73 (0.63-0.83)	0.75 (0.70-0.79)	0.54 (0.48-0.60)
	XGBoost	0.78 (0.75-0.81)	0.82 (0.78-0.86)	0.43 (0.36-0.49)	0.51 (0.46-0.56)	0.90 (0.88-0.92)	0.64 (0.56-0.72)	0.81 (0.78-0.85)	0.55 (0.50-0.60)
	Support Vector Machine	0.72 (0.69-0.75)	0.84 (0.79-0.89)	0.37 (0.29-0.45)	0.42 (0.37-0.47)	0.91 (0.88-0.94)	0.70 (0.61-0.80)	0.72 (0.68-0.76)	0.51 (0.45-0.57)
	Linear Discriminant Analysis	0.72 (0.68-0.76)	0.83 (0.78-0.88)	0.39 (0.30-0.47)	0.43 (0.37-0.48)	0.91 (0.88-0.94)	0.72 (0.62-0.82)	0.72 (0.68-0.77)	0.52 (0.46-0.58)
	K-Nearest Neighbors	0.78 (0.75-0.81)	0.83 (0.78-0.87)	0.45 (0.36-0.54)	0.52 (0.45-0.60)	0.91 (0.88-0.93)	0.67 (0.57-0.77)	0.81 (0.77-0.85)	0.56 (0.50-0.63)
Test cohort	Random Forest	0.73 (0.73-0.74)	0.88 (0.88-0.89)	0.43 (0.42-0.44)	0.50 (0.49-0.51)	0.89 (0.88-0.89)	0.75 (0.74-0.76)	0.73 (0.72-0.74)	0.59 (0.58-0.60)
	Logistic Regression	0.77 (0.76-0.77)	0.78 (0.78-0.79)	0.48 (0.47-0.49)	0.55 (0.54-0.56)	0.89 (0.89-0.90)	0.75 (0.74-0.76)	0.77 (0.77-0.78)	0.62 (0.61-0.63)
	XGBoost	0.80 (0.79-0.80)	0.84 (0.83-0.84)	0.53 (0.52-0.54)	0.60 (0.59-0.61)	0.90 (0.90-0.90)	0.75 (0.74-0.76)	0.82 (0.81-0.82)	0.65 (0.65-0.66)
	Support Vector Machine	0.73 (0.73-0.74)	0.85 (0.85-0.86)	0.43 (0.41-0.44)	0.50 (0.49-0.51)	0.89 (0.88-0.89)	0.75 (0.74-0.76)	0.73 (0.72-0.73)	0.58 (0.58-0.59)
	Linear Discriminant Analysis	0.70 (0.69-0.70)	0.83 (0.83-0.84)	0.38 (0.37-0.39)	0.46 (0.45-0.47)	0.88 (0.88-0.89)	0.75 (0.74-0.76)	0.68 (0.67-0.69)	0.56 (0.55-0.56)
	K-Nearest Neighbors	0.63 (0.63-0.64)	0.77 (0.76-0.78)	0.23 (0.22-0.24)	0.38 (0.38-0.39)	0.82 (0.82-0.83)	0.62 (0.61-0.63)	0.63 (0.63-0.64)	0.46 (0.46-0.47)
5-MPM (Excl. Citrulline)
	Models	Accuracy	ROC-AUC	MCC	PPV	NPV	Sensitivity	Specificity	F_meas
Cross-Validated (5 x 5 fold)	Random Forest	0.79 (0.76-0.82)	0.82 (0.77-0.86)	0.42 (0.33-0.50)	0.50 (0.45-0.55)	0.89 (0.87-0.92)	0.61 (0.51-0.72)	0.84 (0.81-0.86)	0.54 (0.47-0.61)
	Logistic Regression	0.74 (0.72-0.77)	0.81 (0.76-0.86)	0.37 (0.31-0.44)	0.44 (0.40-0.48)	0.90 (0.87-0.92)	0.66 (0.56-0.75)	0.77 (0.73-0.80)	0.51 (0.46-0.56)
	XGBoost	0.79 (0.76-0.81)	0.83 (0.79-0.87)	0.43 (0.36-0.50)	0.54 (0.47-0.61)	0.89 (0.87-0.91)	0.61 (0.53-0.69)	0.84 (0.80-0.87)	0.54 (0.49-0.60)
	Support Vector Machine	0.76 (0.73-0.79)	0.84 (0.80-0.88)	0.42 (0.34-0.50)	0.48 (0.42-0.53)	0.91 (0.88-0.93)	0.69 (0.59-0.78)	0.78 (0.74-0.82)	0.54 (0.48-0.60)
	Linear Discriminant Analysis	0.73 (0.70-0.76)	0.81 (0.77-0.86)	0.36 (0.29-0.43)	0.42 (0.38-0.46)	0.90 (0.87-0.93)	0.66 (0.56-0.76)	0.75 (0.71-0.79)	0.50 (0.45-0.55)
	K-Nearest Neighbors	0.78 (0.74-0.82)	0.77 (0.72-0.82)	0.45 (0.37-0.53)	0.54 (0.46-0.62)	0.90 (0.88-0.92)	0.67 (0.59-0.74)	0.81 (0.76-0.85)	0.57 (0.51-0.63)
Test cohort	Random Forest	0.70 (0.70-0.71)	0.80 (0.79-0.80)	0.32 (0.31-0.34)	0.46 (0.45-0.47)	0.84 (0.84-0.85)	0.63 (0.61-0.64)	0.73 (0.72-0.73)	0.51 (0.51-0.52)
	Logistic Regression	0.80 (0.80-0.80)	0.79 (0.78-0.80)	0.53 (0.52-0.54)	0.60 (0.59-0.61)	0.90 (0.90-0.90)	0.75 (0.74-0.76)	0.82 (0.81-0.82)	0.66 (0.65-0.66)
	XGBoost	0.87 (0.86-0.87)	0.80 (0.79-0.80)	0.66 (0.65-0.67)	0.75 (0.74-0.76)	0.91 (0.90-0.91)	0.75 (0.74-0.76)	0.91 (0.91-0.91)	0.74 (0.73-0.75)
	Support Vector Machine	0.76 (0.76-0.77)	0.89 (0.88-0.89)	0.47 (0.46-0.48)	0.54 (0.53-0.55)	0.89 (0.89-0.90)	0.75 (0.74-0.76)	0.76 (0.76-0.77)	0.61 (0.61-0.62)
	Linear Discriminant Analysis	0.73 (0.73-0.74)	0.80 (0.80-0.81)	0.37 (0.36-0.38)	0.50 (0.49-0.51)	0.85 (0.85-0.86)	0.63 (0.62-0.64)	0.77 (0.77-0.78)	0.54 (0.53-0.55)
	K-Nearest Neighbors	0.83 (0.83-0.84)	0.85 (0.84-0.85)	0.63 (0.62-0.64)	0.64 (0.63-0.65)	0.95 (0.94-0.95)	0.88 (0.87-0.88)	0.82 (0.81-0.82)	0.73 (0.72-0.73)
